# Supplementary material for: SARS-CoV-2 Establishes a Productive Infection in Hepatoma and Glioblastoma Multiforme Cell Lines
Source: Cancers (Basel). 2023 Jan 19;15(3):632. doi: 10.3390/cancers15030632 (PMC9913867; doi:10.3390/cancers15030632)
Supplement: Supplementary file 1 [file cancers-15-00632-s001.zip]

Archive with 1 entries (1 files):
- cancers-2075306-supplementary.pdf
